# Supplementary material for: How “dirty” is the Dark Triad? Dark character profiles, swearing, and sociosexuality
Source: PeerJ. 2020 Jul 27;8:e9620. doi: 10.7717/peerj.9620 (PMC7391971; doi:10.7717/peerj.9620)
Supplement: Supplemental Information 2 [file peerj-08-9620-s002.zip]

Archive with 3 entries (2 files):
- [VARIABLES]_STUDY_2_-_How_Dirty_is_the_Dark_Triad.sav
- __MACOSX/
- __MACOSX/._[VARIABLES]_STUDY_2_-_How_Dirty_is_the_Dark_Triad.sav
